# Supplementary material for: Use of Different Inclusion Criteria to Compare COVID-19 Hospital Admission Rates by Race and Ethnicity: A Cohort Study
Source: Healthcare (Basel). 2025 Feb 11;13(4):381. doi: 10.3390/healthcare13040381 (PMC11855206; doi:10.3390/healthcare13040381)
Supplement: Supplementary file 1 [file healthcare-13-00381-s001.zip]

Archive with 1 entries (1 files):
- healthcare-3331441-supplementary.pdf
